# Supplementary material for: Identification and Validation of a Novel Ferroptotic Prognostic Genes-Based Signature of Clear Cell Renal Cell Carcinoma
Source: Cancers (Basel). 2022 Sep 27;14(19):4690. doi: 10.3390/cancers14194690 (PMC9562262; doi:10.3390/cancers14194690)
Supplement: Supplementary file 1 [file cancers-14-04690-s001.zip]

Archive with 7 entries (7 files):
- Supplementary Materials Figures.pdf
- Table S1 Primer sequences of genes.pdf
- Table S2 List of DEGs from three GEO databases.pdf
- Table S3 List of genes from FerrDb V2 database.pdf
- Table S4 List of DEGs from three TCGA database.pdf
- Table S5 List of 41 DEGs.pdf
- Table S6 List of 207 TPGs.pdf
